# Supplementary material for: Quantitative Attribution of the Protective Effects of Aminosterols against Protein Aggregates to Their Chemical Structures and Ability to Modulate Biological Membranes
Source: J Med Chem. 2023 Jul 11;66(14):9519–36. doi: 10.1021/acs.jmedchem.3c00182 (PMC10388293; doi:10.1021/acs.jmedchem.3c00182)
Supplement: Supplementary file 2 — jm3c00182_si_002.csv [file jm3c00182_si_002.csv]

TRO	CC(C)[C@H](OS(=O)(=O)O)CC[C@@H](C)C1CCC2[C@H]3[C@H](CC[C@]12C)[C@@]1(C)CC[C@H](NCCCNCCCCNCCCN)C[C@@H]1C[C@H]3O
SQ	CC(C)[C@H](OS(=O)(=O)O)CC[C@@H](C)C1CCC2[C@H]3[C@H](CC[C@]12C)[C@@]1(C)CC[C@H](NCCCNCCCCN)C[C@@H]1C[C@H]3O
ENT-03	O=C(O)C(C)CCC[C@@H](C)C1CCC2[C@H]3[C@H](CC[C@]12C)[C@@]1(C)CC[C@H](NCCCNCCCCNCCCN)C[C@@H]1C[C@H]3O
